# Supplementary material for: Effects of Different Vegetable Rotations on Fungal Community Structure in Continuous Tomato Cropping Matrix in Greenhouse
Source: Front Microbiol. 2020 May 20;11:829. doi: 10.3389/fmicb.2020.00829 (PMC7251036; doi:10.3389/fmicb.2020.00829)
Supplement: Supplementary file 1 [file Table_1.xls]

## Sheet: Sheet1
		Supplementary Table 1
		Genus	log2FC	p_value
			B/CK	(*p < 0.05, **p < 0.01)
		Pseudogymnoascus	-7.36	0.000**
		Gibberella	-2.05	0.004**
		Verticillium	5.52	0.004**
		Ascomycota_unclassified	-3.36	0.001**
		Emericellopsis	-1.31	0.042*
		Pyrenochaeta	-2.58	0.000**
		Genus	log2FC	p_value
			D/CK	(*p < 0.05, **p < 0.01)
		Cladosporium	1.34	0.006**
		Plectosphaerella	-3.08	0.005**
		Pseudogymnoascus	-2.01	0.001**
		Gibberella	-1.24	0.013*
		Ascomycota_unclassified	-3.16	0.001**
		Humicola	5.55	0.009**
		Emericellopsis	-1.48	0.031*
		Pyrenochaeta	-4.04	0.004**
		Genus	log2FC	p_value
			Q/CK	(*p < 0.05, **p < 0.01)
		Pseudogymnoascus	-4.33	0.000**
		Ascomycota_unclassified	-2.57	0.001**
		Sarocladium	2.19	0.004**
		Humicola	5.55	0.009**
		Hypocreales_Incertae_sedis_unclassified	4	0.046*
		Pyrenochaeta	-1.08	0.006**
