# Supplementary material for: Effects of Different Vegetable Rotations on Fungal Community Structure in Continuous Tomato Cropping Matrix in Greenhouse
Source: Front Microbiol. 2020 May 20;11:829. doi: 10.3389/fmicb.2020.00829 (PMC7251036; doi:10.3389/fmicb.2020.00829)
Supplement: Supplementary file 2 [file Table_2.xls]

## Sheet: Sheet1
	Supplementary Table 2
	Genus	log2FC	p_value
		B/CK	(*p < 0.05)
	Cladosporium	1.17	0.0495*
	Pseudogymnoascus	-7.36	0.0495*
	Verticillium	5.52	0.0495*
	Microascaceae_unclassified	-1.28	0.0495*
	Gibberella	-2.05	0.0495*
	Chaetomiaceae_unclassified	-0.64	0.0495*
	Ascomycota_unclassified	-3.36	0.0495*
	Pyrenochaeta	-2.58	0.0495*
	Acremonium	-0.74	0.0495*
	Sarocladium	1.09	0.0495*
	Fusarium	-2.21	0.0495*
	Davidiella	0.88	0.0495*
	Emericellopsis	-1.31	0.0495*
	Sordariomycetes_unclassified	-1.84	0.0495*
	Scopulariopsis	-2.09	0.0495*
	Hypocreales_Incertae_sedis_unclassified	1.36	0.0495*
	Genus	log2FC	p_value
		D/CK	(*p < 0.05)
	Cladosporium	1.34	0.0495*
	Plectosphaerella	-3.08	0.0495*
	Pseudogymnoascus	-2.01	0.0495*
	Microascaceae_unclassified	-1.02	0.0495*
	Gibberella	-1.24	0.0495*
	Ascomycota_unclassified	-3.16	0.0495*
	Humicola	5.55	0.0495*
	Pyrenochaeta	-4.04	0.0495*
	Emericellopsis	-1.48	0.0495*
	Sordariomycetes_unclassified	-2.27	0.0495*
	Scopulariopsis	-1.94	0.0495*
	Hypocreales_Incertae_sedis_unclassified	2.61	0.0495*
	Genus	log2FC	p_value
		Q/CK	(*p < 0.05)
	Pseudogymnoascus	-4.33	0.0495*
	Gibberella	-0.77	0.0495*
	Ascomycota_unclassified	-2.57	0.0495*
	Mortierella	1.34	0.0495*
	Humicola	3.12	0.0495*
	Pyrenochaeta	-1.08	0.0495*
	Sarocladium	2.19	0.0495*
	Hypocreales_Incertae_sedis_unclassified	4	0.0495*
